# Supplementary material for: Predictive medicine in a testis trio‐family through a combined multi‐omics approach
Source: Clin Transl Med. 2024 Apr 15;14(4):e1643. doi: 10.1002/ctm2.1643 (PMC11016938; doi:10.1002/ctm2.1643)
Supplement: Supplementary file 2 — Supporting Information [file CTM2-14-e1643-s002.xlsx]

## Sheet: Foglio2
Supplementary Table 7: Annotated Genes containing differentially methylated regions identified in this work. Annotations were retrieved from UCSC Genome Browser and are based on the GRChg38 human assembly. name : HUGO Gene Nomenclature Committee Identifier, symbol: gene symbol, geneName: gene name, locus_group: locus group , locus_type: locus type, ensembl_gene_id: Ensembl gene ID, vega_id: Verte…
N°	#Chrom	ChromStart	ChromEnd	Name	Symbol	Gene Name	Locus_group	Locus_type	Ensembl_gene_id	Vega_id	Ucsc_id	Ena	Refseq_accession	Mane_select	Gencc
1	chr1	3652515	3736200	HGNC:12003	TP73	tumor protein p73	protein-coding gene	gene with protein product	ENSG00000078900	OTTHUMG00000000610	uc001akp.4	AB055065	NM_005427	ENST00000378295.9|NM_005427.4
2	chr1	15236520	15403009	HGNC:29408	FHAD1	forkhead associated phosphopeptide binding domain 1	protein-coding gene	gene with protein product	ENSG00000142621	OTTHUMG00000002088	uc001awb.2	AK093300	NM_052929	ENST00000688493.1|NM_001391957.1
3	chr1	228630387	228630507	HGNC:34371	RNA5S10	RNA, 5S ribosomal 10	non-coding RNA	RNA, ribosomal	ENSG00000199910		uc031vqt.2		NR_023372
4	chr1	240489572	240612154	HGNC:17655	GREM2	gremlin 2, DAN family BMP antagonist	protein-coding gene	gene with protein product	ENSG00000180875	OTTHUMG00000039909	uc001hys.4	AK024848	NM_022469	ENST00000318160.5|NM_022469.4
5	chr1	247507057	247577689	HGNC:29583	GCSAML	germinal center associated signaling and motility like	protein-coding gene	gene with protein product	ENSG00000169224	OTTHUMG00000040648	uc031vul.1	AK126682	NM_145278	ENST00000366488.5|NM_145278.5
6	chr2	9473811	9512407	HGNC:27696	IAH1	isoamyl acetate hydrolyzing esterase 1 (putative)	protein-coding gene	gene with protein product	ENSG00000134330	OTTHUMG00000159076	uc002qzr.4	BC111025	NM_001039613	ENST00000497473.6|NM_001039613.3
7	chr2	20667143	20679242	HGNC:4222	GDF7	growth differentiation factor 7	protein-coding gene	gene with protein product	ENSG00000143869	OTTHUMG00000090781	uc002rdz.2	AF522369	NM_182828	ENST00000272224.5|NM_182828.4
8	chr3	149369021	149377648	HGNC:11853	TM4SF1	transmembrane 4 L six family member 1	protein-coding gene	gene with protein product	ENSG00000169908	OTTHUMG00000159597	uc003exb.2	M90657	NM_014220	ENST00000305366.8|NM_014220.3
9	chr3	195746770	195811928	HGNC:7514	MUC4	mucin 4, cell surface associated	protein-coding gene	gene with protein product	ENSG00000145113	OTTHUMG00000151827	uc021xjp.3	AJ276359	NM_018406	ENST00000463781.8|NM_018406.7
10	chr5	1855969	1856567	HGNC:52971	LINC02116	long intergenic non-protein coding RNA 2116	non-coding RNA	RNA, long non-coding	ENSG00000250417	OTTHUMG00000161601			NR_104602
11	chr5	180300697	180353335	HGNC:4242	GFPT2	glutamine-fructose-6-phosphate transaminase 2	protein-coding gene	gene with protein product	ENSG00000131459	OTTHUMG00000163442	uc003mlw.2	AB016789	NM_005110	ENST00000253778.13|NM_005110.4
12	chr5	180300697	180353335	HGNC:4242	GFPT2	glutamine-fructose-6-phosphate transaminase 2	protein-coding gene	gene with protein product	ENSG00000131459	OTTHUMG00000163442	uc003mlw.2	AB016789	NM_005110	ENST00000253778.13|NM_005110.4
13	chr6	3831893	3851316	HGNC:18789	FAM50B	family with sequence similarity 50 member B	protein-coding gene	gene with protein product	ENSG00000145945	OTTHUMG00000014147	uc063lni.1	Y18504	NM_012135	ENST00000648326.1|NM_012135.3
14	chr8	737627	1708475	HGNC:2906	DLGAP2	DLG associated protein 2	protein-coding gene	gene with protein product	ENSG00000198010	OTTHUMG00000163599	uc003wpl.4	AB000275	NM_004745	ENST00000637795.2|NM_001346810.2
15	chr8	737627	1708475	HGNC:2906	DLGAP2	DLG associated protein 2	protein-coding gene	gene with protein product	ENSG00000198010	OTTHUMG00000163599	uc003wpl.4	AB000275	NM_004745	ENST00000637795.2|NM_001346810.2
16	chr8	2530091	2728450	HGNC:56149	LINC03021	long intergenic non-protein coding RNA 3021	non-coding RNA	RNA, long non-coding	ENSG00000254319				NR_125425
17	chr8	8701936	8704095	HGNC:17591	CLDN23	claudin 23	protein-coding gene	gene with protein product	ENSG00000253958	OTTHUMG00000163674	uc003wsi.4	AK123547	NM_194284	ENST00000519106.2|NM_194284.3
18	chr8	143723932	143733778	HGNC:24797	FAM83H	family with sequence similarity 83 member H	protein-coding gene	gene with protein product	ENSG00000180921	OTTHUMG00000133559	uc064rej.1	AK127960	NM_198488	ENST00000388913.4|NM_198488.5	HGNC:24797
19	chr9	122202581	122228956	HGNC:21735	LHX6	LIM homeobox 6	protein-coding gene	gene with protein product	ENSG00000106852	OTTHUMG00000020601	uc004blx.5	AB031041	NM_014368	ENST00000394319.9|NM_014368.5	HGNC:21735
20	chr9	122202581	122228956	HGNC:21735	LHX6	LIM homeobox 6	protein-coding gene	gene with protein product	ENSG00000106852	OTTHUMG00000020601	uc004blx.5	AB031041	NM_014368	ENST00000394319.9|NM_014368.5	HGNC:21735
21	chr9	122202581	122228956	HGNC:21735	LHX6	LIM homeobox 6	protein-coding gene	gene with protein product	ENSG00000106852	OTTHUMG00000020601	uc004blx.5	AB031041	NM_014368	ENST00000394319.9|NM_014368.5	HGNC:21735
22	chr9	136994607	136996567	HGNC:2064	CLIC3	chloride intracellular channel 3	protein-coding gene	gene with protein product	ENSG00000169583	OTTHUMG00000020954	uc004ckj.2	AF102166	NM_004669	ENST00000494426.2|NM_004669.3
23	chr10	1177312	1737524	HGNC:227	ADARB2	adenosine deaminase RNA specific B2 (inactive)	protein-coding gene	gene with protein product	ENSG00000185736	OTTHUMG00000017543	uc009xhq.4	AF034837	NM_018702	ENST00000381312.6|NM_018702.4
24	chr10	27397120	27414346	HGNC:24776	PTCHD3	patched domain containing 3 (gene/pseudogene)	protein-coding gene	gene with protein product	ENSG00000182077	OTTHUMG00000017860	uc001itu.3	AK126025	NM_001034842
25	chr10	93060797	93069539	HGNC:20577	CYP26C1	cytochrome P450 family 26 subfamily C member 1	protein-coding gene	gene with protein product	ENSG00000187553	OTTHUMG00000018766	uc010qns.2		NM_183374	ENST00000651965.1|NM_183374.3	HGNC:20577
26	chr10	93060797	93069539	HGNC:20577	CYP26C1	cytochrome P450 family 26 subfamily C member 1	protein-coding gene	gene with protein product	ENSG00000187553	OTTHUMG00000018766	uc010qns.2		NM_183374	ENST00000651965.1|NM_183374.3	HGNC:20577
27	chr10	129835232	129964273	HGNC:19087	EBF3	EBF transcription factor 3	protein-coding gene	gene with protein product	ENSG00000108001	OTTHUMG00000019265	uc001lki.3		NM_001005463	ENST00000440978.2|NM_001375380.1	HGNC:19087
28	chr11	777577	784296	HGNC:29907	GATD1-DT	GATD1 divergent transcript	non-coding RNA	RNA, long non-coding	ENSG00000255284				NR_126342
29	chr11	70467853	71253227	HGNC:14295	SHANK2	SH3 and multiple ankyrin repeat domains 2	protein-coding gene	gene with protein product	ENSG00000162105	OTTHUMG00000154615	uc058etp.1	AF141901	NM_012309	ENST00000601538.6|NM_012309.5	HGNC:14295
30	chr12	564295	663444	HGNC:7825	NINJ2	ninjurin 2	protein-coding gene	gene with protein product	ENSG00000171840	OTTHUMG00000090311	uc001qil.4	AF205633	NM_016533	ENST00000305108.10|NM_016533.6
31	chr12	630890	645877	HGNC:40405	NINJ2-AS1	NINJ2 antisense RNA 1	non-coding RNA	RNA, long non-coding	ENSG00000177406	OTTHUMG00000168059			NR_122124
32	chr12	564295	663444	HGNC:7825	NINJ2	ninjurin 2	protein-coding gene	gene with protein product	ENSG00000171840	OTTHUMG00000090311	uc001qil.4	AF205633	NM_016533	ENST00000305108.10|NM_016533.6
33	chr12	630890	645877	HGNC:40405	NINJ2-AS1	NINJ2 antisense RNA 1	non-coding RNA	RNA, long non-coding	ENSG00000177406	OTTHUMG00000168059			NR_122124
34	chr12	51391445	51515762	HGNC:11034	SLC4A8	solute carrier family 4 member 8	protein-coding gene	gene with protein product	ENSG00000050438	OTTHUMG00000169489	uc001rys.3	AB018282	NM_004858	ENST00000453097.7|NM_001039960.3	HGNC:11034
35	chr14	23117305	23119254	HGNC:1836	CEBPE	CCAAT enhancer binding protein epsilon	protein-coding gene	gene with protein product	ENSG00000092067	OTTHUMG00000028719	uc001wiv.3		NM_001805	ENST00000206513.6|NM_001805.4	HGNC:1836
36	chr15	100547751	100559282	HGNC:9442	PRKXP1	PRKX pseudogene 1	pseudogene	pseudogene	ENSG00000259205	OTTHUMG00000172351		Y10483	NR_073405
37	chr16	3012922	3014504	HGNC:2051	CLDN9	claudin 9	protein-coding gene	gene with protein product	ENSG00000213937	OTTHUMG00000129000	uc010uwo.1	AJ130941	NM_020982	ENST00000445369.3|NM_020982.4
38	chr17	799309	979775	HGNC:18008	NXN	nucleoredoxin	protein-coding gene	gene with protein product	ENSG00000167693	OTTHUMG00000090307	uc002fsa.4		NM_001205319	ENST00000336868.8|NM_022463.5	HGNC:18008
39	chr17	18537799	18625616	HGNC:26704	CCDC144BP	coiled-coil domain containing 144B, pseudogene	pseudogene	pseudogene	ENSG00000154874	OTTHUMG00000059531		AK093811	NR_036647
40	chr17	42025575	42098472	HGNC:33722	ZNF385C	zinc finger protein 385C	protein-coding gene	gene with protein product	ENSG00000187595	OTTHUMG00000132073	uc060fgj.1	BC067901	NM_001013624	ENST00000692273.1|NM_001392013.1
41	chr17	42038231	42050600	HGNC:53437	C17orf113	chromosome 17 open reading frame 113	protein-coding gene	gene with protein product	ENSG00000267221	OTTHUMG00000180103			NM_001358661	ENST00000587304.3|NM_001358661.2
42	chr17	44353214	44363852	HGNC:30480	FAM171A2	family with sequence similarity 171 member A2	protein-coding gene	gene with protein product	ENSG00000161682	OTTHUMG00000132421	uc002igs.3		NM_198475	ENST00000293443.12|NM_198475.3
43	chr17	44353214	44363852	HGNC:30480	FAM171A2	family with sequence similarity 171 member A2	protein-coding gene	gene with protein product	ENSG00000161682	OTTHUMG00000132421	uc002igs.3		NM_198475	ENST00000293443.12|NM_198475.3
44	chr17	58489536	58519046	HGNC:7452	MTMR4	myotubularin related protein 4	protein-coding gene	gene with protein product	ENSG00000108389	OTTHUMG00000179079	uc002iwj.3	AB014547	NM_004687	ENST00000682306.1|NM_001378067.1
45	chr19	589880	617158	HGNC:4846	HCN2	hyperpolarization activated cyclic nucleotide gated potassium and sodium channel 2	protein-coding gene	gene with protein product	ENSG00000099822	OTTHUMG00000180590	uc002lpe.3	AF064877	NM_001194	ENST00000251287.3|NM_001194.4
46	chr19	1446229	1473243	HGNC:24036	APC2	APC regulator of WNT signaling pathway 2	protein-coding gene	gene with protein product	ENSG00000115266	OTTHUMG00000180059	uc002lsr.1		NM_005883	ENST00000590469.6|NM_005883.3	HGNC:24036
47	chr19	5205507	5340811	HGNC:9681	PTPRS	protein tyrosine phosphatase receptor type S	protein-coding gene	gene with protein product	ENSG00000105426	OTTHUMG00000180325	uc002mbw.3	U35234	NM_001394011	ENST00000262963.11|NM_002850.4
48	chr19	6661252	6670587	HGNC:11930	TNFSF14	TNF superfamily member 14	protein-coding gene	gene with protein product	ENSG00000125735	OTTHUMG00000181835	uc002mfk.3	AF036581	NM_001376887	ENST00000675206.1|NM_001376887.1
49	chr19	12995474	13098795	HGNC:7788	NFIX	nuclear factor I X	protein-coding gene	gene with protein product	ENSG00000008441	OTTHUMG00000180726	uc002mwd.4	U18761	NM_002501	ENST00000592199.6|NM_001365902.3	HGNC:7788
50	chr19	12995474	13098795	HGNC:7788	NFIX	nuclear factor I X	protein-coding gene	gene with protein product	ENSG00000008441	OTTHUMG00000180726	uc002mwd.4	U18761	NM_002501	ENST00000592199.6|NM_001365902.3	HGNC:7788
51	chr19	12995474	13098795	HGNC:7788	NFIX	nuclear factor I X	protein-coding gene	gene with protein product	ENSG00000008441	OTTHUMG00000180726	uc002mwd.4	U18761	NM_002501	ENST00000592199.6|NM_001365902.3	HGNC:7788
52	chr19	19514218	19515547	HGNC:30410	TSSK6	testis specific serine kinase 6	protein-coding gene	gene with protein product	ENSG00000178093	OTTHUMG00000182146	uc002nmr.4	AK172841	NM_032037	ENST00000585580.4|NM_032037.4
53	chr19	19538264	19546658	HGNC:24213	CILP2	cartilage intermediate layer protein 2	protein-coding gene	gene with protein product	ENSG00000160161	OTTHUMG00000182148	uc002nmv.4	AF542080	NM_153221	ENST00000291495.5|NM_153221.2
54	chr19	35754565	35757028	HGNC:26511	HSPB6	heat shock protein family B (small) member 6	protein-coding gene	gene with protein product	ENSG00000004776	OTTHUMG00000048122	uc060xio.1	AJ278121	NM_144617	ENST00000004982.6|NM_144617.3
55	chr19	46410328	46413563	HGNC:25367	CCDC8	coiled-coil domain containing 8	protein-coding gene	gene with protein product	ENSG00000169515	OTTHUMG00000162348	uc002pep.4	BC025243	NM_032040	ENST00000307522.5|NM_032040.5	HGNC:25367
56	chr19	49119543	49151025	HGNC:9247	PPFIA3	PTPRF interacting protein alpha 3	protein-coding gene	gene with protein product	ENSG00000177380	OTTHUMG00000183213	uc002pmr.5	AF034800	NM_003660	ENST00000334186.9|NM_003660.4
57	chr19	53395148	53427320	HGNC:25092	ZNF765	zinc finger protein 765	protein-coding gene	gene with protein product	ENSG00000196417	OTTHUMG00000163079	uc002qbm.4	BC017357	NM_138372	ENST00000396408.8|NM_001040185.3
58	chr19	53422797	53423688	HGNC:37424	VN1R101P	vomeronasal 1 receptor 101 pseudogene	pseudogene	pseudogene					XR_015287
59	chr19	53503234	53580268	HGNC:15489	ZNF331	zinc finger protein 331	protein-coding gene	gene with protein product	ENSG00000130844	OTTHUMG00000163019	uc002qbx.2	AF251515	NM_018555	ENST00000449416.6|NM_001079906.2
60	chr19	56221302	56368277	HGNC:23710	ZSCAN5A	zinc finger and SCAN domain containing 5A	protein-coding gene	gene with protein product	ENSG00000131848	OTTHUMG00000181883	uc002qmr.4	AK098700	NM_024303	ENST00000683990.1|NM_001322064.3
61	chr20	63009382	63085070	HGNC:52537	LINC01749	long intergenic non-protein coding RNA 1749	non-coding RNA	RNA, long non-coding	ENSG00000272259	OTTHUMG00000185413			NR_033370
62	chr21	37006149	37019661	HGNC:3047	RIPPLY3	ripply transcriptional repressor 3	protein-coding gene	gene with protein product	ENSG00000183145	OTTHUMG00000086639		AB037158	NM_001317768	ENST00000329553.3|NM_018962.3
63	chr21	42371889	42396051	HGNC:11877	TMPRSS3	transmembrane serine protease 3	protein-coding gene	gene with protein product	ENSG00000160183	OTTHUMG00000086796	uc062akz.1	AF201380	NM_001256317	ENST00000644384.2|NM_001256317.3	HGNC:11877
64	chr22	31618490	31662563	HGNC:8999	PISD	phosphatidylserine decarboxylase	protein-coding gene	gene with protein product	ENSG00000241878	OTTHUMG00000030252	uc003alk.3		NM_001326411	ENST00000439502.7|NM_001326411.2	HGNC:8999
65	chr22	31621466	31621530	HGNC:50122	MIR7109	microRNA 7109	non-coding RNA	RNA, micro	ENSG00000284082				NR_106959
66	chr22	50059390	50085874	HGNC:17082	MLC1	modulator of VRAC current 1	protein-coding gene	gene with protein product	ENSG00000100427	OTTHUMG00000150236	uc003bjh.2	D25217	NM_015166	ENST00000311597.10|NM_015166.4	HGNC:17082
